# Supplementary material for: Decoding the Absolute Stoichiometric Composition and Structural Plasticity of α-Carboxysomes
Source: mBio. 2022 Mar 28;13(2):e03629-21. doi: 10.1128/mbio.03629-21 (PMC9040747; doi:10.1128/mbio.03629-21)
Supplement: DATA SET S1 [file mbio.03629-21-sd001.xlsx]

## Sheet: LFQ for native CB enrichments
Accession	Peptide count	Unique peptides	Confidence score	Anova (p)	q Value	Max fold change	Power	Mass	Label	Description	Native 1	Native 2	Native 3	Native 4	Mean_N	SEM_N
O85040	30	30	1936.1	0.10688	0.123421	1.7066	0.358223	52944	CbbL	RBL1_HALNC Ribulose bisphosphate carboxylase large chain OS=Halothiobacillus neapolitanus (strain ATCC 23641 / c2) GN=cbbL PE=1 SV=1	2.87067e+09	2.20738e+09	2.03299e+09	2.27601e+09	2.34676e+09	1.81972e+08
P45686	10	10	642.86	0.0562213	0.0690312	1.90431	0.508329	12903	CbbS	RBS_HALNC Ribulose bisphosphate carboxylase small chain OS=Halothiobacillus neapolitanus (strain ATCC 23641 / c2) GN=cbbS PE=1 SV=1	4.87676e+08	6.30364e+08	6.07598e+08	5.75527e+08	5.75291e+08	3.1296e+07
D0KZ90	39	39	2902	0.276506	0.301361	1.28117	0.173482	92471	CsoS2	D0KZ90_HALNC Carboxysome shell protein CsoS2 OS=Halothiobacillus neapolitanus (strain ATCC 23641 / c2) GN=Hneap_0920 PE=4 SV=1	4.37926e+08	4.61723e+08	4.27115e+08	4.20907e+08	4.36917e+08	8.98497e+06
P45689	8	2	774.4	0.267501	0.294859	1.44139	0.178839	10013	CsoS1A	CSOA_HALNC Major carboxysome shell protein 1A OS=Halothiobacillus neapolitanus (strain ATCC 23641 / c2) GN=csoS1A PE=1 SV=2	3.16476e+08	3.38441e+08	4.24408e+08	3.14768e+08	3.48523e+08	2.58629e+07
P45688	8	2	853.07	0.344142	0.362845	1.29753	0.140346	9970	CsoS1C	CSOC_HALNC Major carboxysome shell protein 1C OS=Halothiobacillus neapolitanus (strain ATCC 23641 / c2) GN=csoS1C PE=1 SV=1	1.93768e+08	1.57822e+08	1.44054e+08	1.10555e+08	1.5155e+08	1.72205e+07
P45690	8	4	657.96	0.00763812	0.0157638	2.27166	0.903592	11408	CsoS1B	CSOB_HALNC Major carboxysome shell protein 1B OS=Halothiobacillus neapolitanus (strain ATCC 23641 / c2) GN=csoS1B PE=3 SV=3	4.04158e+07	5.42895e+07	5.46381e+07	5.42813e+07	5.09062e+07	3.49779e+06
D0KZ89	18	18	775.57	3.47089e-06	8.41691e-05	16.3989	1	57756	CsoSCA	D0KZ89_HALNC Carboxysome shell carbonic anhydrase OS=Halothiobacillus neapolitanus (strain ATCC 23641 / c2) GN=Hneap_0919 PE=4 SV=1	4.34482e+07	3.53951e+07	3.75734e+07	3.59209e+07	3.80844e+07	1.84717e+06
D0KZ75	10	8	733.13	1.14397e-07	1.10965e-05	135.155	1	30294	CbbQ	D0KZ75_HALNC CbbQ/NirQ/NorQ domain protein OS=Halothiobacillus neapolitanus (strain ATCC 23641 / c2) GN=Hneap_0905 PE=1 SV=1	1.74223e+07	1.95633e+07	2.25594e+07	2.14583e+07	2.02508e+07	1.1277e+06
D0KZ80	21	21	1082.43	3.21786e-07	1.56066e-05	32.5685	1	88607	CbbO	D0KZ80_HALNC von Willebrand factor type A OS=Halothiobacillus neapolitanus (strain ATCC 23641 / c2) GN=Hneap_0910 PE=4 SV=1	1.33012e+07	1.003e+07	8.3029e+06	9.77264e+06	1.03517e+07	1.0542e+06
D0KZ73	8	8	361.28	0.000403561	0.00144983	5.54313	0.999915	23550	CsoS1D	D0KZ73_HALNC Microcompartments protein OS=Halothiobacillus neapolitanus (strain ATCC 23641 / c2) GN=Hneap_0903 PE=4 SV=1	5.76063e+06	3.34941e+06	2.8991e+06	3.86826e+06	3.96935e+06	629063
D0KW88	3	3	174.95	3.36228e-06	8.41691e-05	23.2759	1	27609		D0KW88_HALNC Redoxin domain protein OS=Halothiobacillus neapolitanus (strain ATCC 23641 / c2) GN=Hneap_2175 PE=4 SV=1	4.2427e+06	3.15281e+06	2.2651e+06	2.07122e+06	2.93296e+06	496017
D0KZ81	1	1	23.85	0.00375615	0.0082806	41.8492	0.965449	9979	McdB-like	D0KZ81_HALNC Uncharacterized protein OS=Halothiobacillus neapolitanus (strain ATCC 23641 / c2) GN=Hneap_0911 PE=4 SV=1	1.30606e+06	3.33701e+06	1.74781e+06	389569	1.69511e+06	616063
D0L112	3	3	109.53	5.54351e-05	0.000488837	21.9504	1	21199		D0L112_HALNC Calcium/calmodulin dependent protein kinase II association-domain protein OS=Halothiobacillus neapolitanus (strain ATCC 23641 / c2) GN=Hneap_1555 PE=4 SV=1	1.78156e+06	1.77508e+06	1.46409e+06	1.19687e+06	1.5544e+06	140322
D0KVR1	3	3	158.12	0.000218049	0.00105913	84.0396	0.999995	10782		D0KVR1_HALNC Sulphur oxidation protein SoxZ OS=Halothiobacillus neapolitanus (strain ATCC 23641 / c2) GN=Hneap_2073 PE=4 SV=1	3.33706e+06	1.54768e+06	418204	525882	1.4572e+06	676320
D0KVR0	2	2	70.81	0.000446191	0.00154573	52.3866	0.999874	15982		D0KVR0_HALNC Sulfur oxidation protein SoxY-like protein OS=Halothiobacillus neapolitanus (strain ATCC 23641 / c2) GN=Hneap_2072 PE=4 SV=1	1.9773e+06	1.45864e+06	500741	577476	1.12854e+06	356740
D0L0E2	4	4	167.58	0.00906583	0.0172429	19.2488	0.881711	61845		D0L0E2_HALNC 30S ribosomal protein S1 OS=Halothiobacillus neapolitanus (strain ATCC 23641 / c2) GN=Hneap_1330 PE=3 SV=1	1.9437e+06	949228	564278	93985.4	887797	393012
D0KZ88	1	1	34.3	0.050136	0.0639894	2.21216	0.535847	9000	CsoS4A	D0KZ88_HALNC Carboxysome peptide A OS=Halothiobacillus neapolitanus (strain ATCC 23641 / c2) GN=Hneap_0918 PE=4 SV=1	703502	649215	506522	954010	703312	93319.5
D0L0V6	6	6	235.49	0.000906453	0.00283632	7.10452	0.998605	54375		D0L0V6_HALNC Sulfate adenylyltransferase subunit 1 OS=Halothiobacillus neapolitanus (strain ATCC 23641 / c2) GN=cysN PE=3 SV=1	1.08183e+06	607459	310136	537359	634196	162142
D0KX11	3	3	149.08	0.00104402	0.00297852	6.39823	0.997908	22736		D0KX11_HALNC dITP/XTP pyrophosphatase OS=Halothiobacillus neapolitanus (strain ATCC 23641 / c2) GN=Hneap_2321 PE=3 SV=1	844726	690949	635242	279748	612666	119487
D0KXF8	3	3	179.86	0.00227045	0.0061176	7.18502	0.986432	43208		D0KXF8_HALNC Elongation factor Tu OS=Halothiobacillus neapolitanus (strain ATCC 23641 / c2) GN=tuf PE=3 SV=1	864047	674686	609063	225558	593338	133981
D0KYQ8	2	2	71.96	0.00309381	0.00750248	13.5344	0.975349	27293		D0KYQ8_HALNC HAD-superfamily hydrolase, subfamily IA, variant 3 OS=Halothiobacillus neapolitanus (strain ATCC 23641 / c2) GN=Hneap_0732 PE=4 SV=1	783941	711530	232176	630938	589646	123185
D0KYC6	3	3	87.48	0.000268054	0.00113049	11.382	0.999986	47362		D0KYC6_HALNC FAD-dependent pyridine nucleotide-disulphide oxidoreductase OS=Halothiobacillus neapolitanus (strain ATCC 23641 / c2) GN=Hneap_0596 PE=4 SV=1	798778	564297	432327	431918	556830	86457.4
D0KYB7	2	2	61.35	0.000218377	0.00105913	10.8785	0.999995	51104		D0KYB7_HALNC Oxidoreductase molybdopterin binding protein OS=Halothiobacillus neapolitanus (strain ATCC 23641 / c2) GN=Hneap_0587 PE=4 SV=1	383289	529033	610602	684834	551939	64594.8
D0KZW2	2	2	55.48	0.000182937	0.00104382	42.5259	0.999998	12776		D0KZW2_HALNC Glutaredoxin OS=Halothiobacillus neapolitanus (strain ATCC 23641 / c2) GN=Hneap_1149 PE=3 SV=1	976412	592283	260280	285362	528584	167270
D0L205	1	1	65.24	0.000266354	0.00113049	219.784	0.999986	11407		D0L205_HALNC Rhodanese domain protein OS=Halothiobacillus neapolitanus (strain ATCC 23641 / c2) GN=Hneap_1906 PE=4 SV=1	502084	491709	312524	590409	474181	58257.8
D0KYF2	1	1	41.57	0.00884239	0.0171542	26.2101	0.885075	30072		D0KYF2_HALNC Flagellin OS=Halothiobacillus neapolitanus (strain ATCC 23641 / c2) GN=Hneap_0622 PE=3 SV=1	82222.5	121235	198401	1.24573e+06	411896	278989
D0KZC6	3	3	94.3	5.13278e-05	0.000488837	8.65633	1	30913		D0KZC6_HALNC Alpha/beta superfamily hydrolase/acyltransferase OS=Halothiobacillus neapolitanus (strain ATCC 23641 / c2) GN=Hneap_0961 PE=4 SV=1	467323	515315	233957	414759	407838	61490.1
D0KXN6	4	4	148.3	0.0181052	0.0291841	2.58213	0.765383	23518		D0KXN6_HALNC 30S ribosomal protein S4 OS=Halothiobacillus neapolitanus (strain ATCC 23641 / c2) GN=rpsD PE=3 SV=1	368056	420069	466116	239246	373372	48989.9
D0KXI2	3	3	112.05	0.298641	0.318332	1.69511	0.161366	13277		D0KXI2_HALNC 50S ribosomal protein L14 OS=Halothiobacillus neapolitanus (strain ATCC 23641 / c2) GN=rplN PE=3 SV=1	700473	294897	242846	170756	352243	118834
D0KXH8	3	3	118.92	0.00794897	0.0160635	2.35912	0.898752	24921		D0KXH8_HALNC 30S ribosomal protein S3 OS=Halothiobacillus neapolitanus (strain ATCC 23641 / c2) GN=rpsC PE=3 SV=1	531470	313092	321535	218345	346111	66065.8
D0KXG2	2	2	65.56	0.0153444	0.0261124	2.08102	0.79705	24105		D0KXG2_HALNC 50S ribosomal protein L1 OS=Halothiobacillus neapolitanus (strain ATCC 23641 / c2) GN=rplA PE=3 SV=1	365440	377276	353278	190873	321717	43888.9
D0KZ82	3	3	110.68	0.00324528	0.00750981	210.293	0.973143	23601	McdA-like	D0KZ82_HALNC Cobyrinic acid ac-diamide synthase OS=Halothiobacillus neapolitanus (strain ATCC 23641 / c2) GN=Hneap_0912 PE=4 SV=1	485814	318749	62924.1	388863	314088	90455.4
D0KYP1	1	1	29.59	0.622401	0.635504	1.82219	0.0726015	52780		D0KYP1_HALNC Flagellar biosynthetic protein FlhF OS=Halothiobacillus neapolitanus (strain ATCC 23641 / c2) GN=Hneap_0715 PE=4 SV=1	494691	258824	237662	264750	313982	60516.2
D0KZ87	1	1	35.57	0.00428696	0.0090399	4.14242	0.957161	8871	CsoS4B	D0KZ87_HALNC Carboxysome peptide B OS=Halothiobacillus neapolitanus (strain ATCC 23641 / c2) GN=Hneap_0917 PE=4 SV=1	298571	261296	240196	251356	262855	12661.3
D0L0J2	3	3	104.02	0.000957445	0.00290226	8.19373	0.998364	15783		D0L0J2_HALNC 50S ribosomal protein L9 OS=Halothiobacillus neapolitanus (strain ATCC 23641 / c2) GN=rplI PE=3 SV=1	386431	268992	248706	146814	262736	49137.8
D0L207	1	1	50.11	0.000125992	0.000872941	49.9829	1	33974		D0L207_HALNC SoxAX cytochrome complex subunit A OS=Halothiobacillus neapolitanus (strain ATCC 23641 / c2) GN=Hneap_1908 PE=3 SV=1	123432	227604	318985	335053	251269	48740.4
D0KZC1	1	1	40.43	0.0477235	0.0630034	23.9077	0.547686	20688		D0KZC1_HALNC Uncharacterized protein OS=Halothiobacillus neapolitanus (strain ATCC 23641 / c2) GN=Hneap_0956 PE=4 SV=1	499879	42450.8	83020.3	318082	235858	106940
D0KXH5	2	2	84.17	0.0122344	0.0214581	8.67212	0.836632	29922		D0KXH5_HALNC 50S ribosomal protein L2 OS=Halothiobacillus neapolitanus (strain ATCC 23641 / c2) GN=rplB PE=3 SV=1	401795	187887	231549	102945	231044	62867.5
D0L0R3	2	2	80.93	0.0119779	0.0214581	5.17227	0.840099	26819		D0L0R3_HALNC 30S ribosomal protein S2 OS=Halothiobacillus neapolitanus (strain ATCC 23641 / c2) GN=rpsB PE=3 SV=1	327159	235098	243784	115498	230385	43556.4
D0KXG8	3	3	101.17	0.000174359	0.00104382	7.48936	0.999998	17358		D0KXG8_HALNC 30S ribosomal protein S7 OS=Halothiobacillus neapolitanus (strain ATCC 23641 / c2) GN=rpsG PE=3 SV=1	318031	214885	181494	119939	208587	41442.9
D0KXI4	2	2	51.66	0.000996368	0.00292872	11.0728	0.998166	20251		D0KXI4_HALNC 50S ribosomal protein L5 OS=Halothiobacillus neapolitanus (strain ATCC 23641 / c2) GN=rplE PE=3 SV=1	193646	221347	216167	123828	188747	22459.3
D0KZC3	5	5	179.86	0.00353633	0.00797731	20.6206	0.968802	234481		D0KZC3_HALNC KR domain protein OS=Halothiobacillus neapolitanus (strain ATCC 23641 / c2) GN=Hneap_0958 PE=4 SV=1	251703	149989	40879.8	216846	164855	46401
D0KZW4	3	3	122.22	0.000890349	0.00283632	8.1315	0.998677	67267		D0KZW4_HALNC Dihydroxy-acid dehydratase OS=Halothiobacillus neapolitanus (strain ATCC 23641 / c2) GN=ilvD PE=3 SV=1	262908	224057	87017.3	78567.6	163138	47092
D0KXG3	1	1	82.37	9.7717e-05	0.000729119	92.4316	1	18719		D0KXG3_HALNC 50S ribosomal protein L10 OS=Halothiobacillus neapolitanus (strain ATCC 23641 / c2) GN=rplJ PE=3 SV=1	161358	210437	204502	63578.8	159969	33940.2
D0KXI9	2	2	48.72	0.0785423	0.0940568	1.79148	0.428796	18036		D0KXI9_HALNC 30S ribosomal protein S5 OS=Halothiobacillus neapolitanus (strain ATCC 23641 / c2) GN=rpsE PE=3 SV=1	233988	158929	144780	92604.4	157575	29191.5
D0KZY2	2	2	84.68	0.0318804	0.0475754	4.73829	0.643067	22603		D0KZY2_HALNC 50S ribosomal protein L25 OS=Halothiobacillus neapolitanus (strain ATCC 23641 / c2) GN=rplY PE=3 SV=1	220628	189214	154807	48986.6	153409	37312.2
D0KWG0	1	1	50.29	8.72077e-05	0.000704929	70.3168	1	10937		D0KWG0_HALNC Uncharacterized protein OS=Halothiobacillus neapolitanus (strain ATCC 23641 / c2) GN=Hneap_0092 PE=4 SV=1	274557	163391	58272.4	111702	151981	46150.9
D0L222	1	1	52.58	0.0431257	0.0589182	50.2652	0.571943	8880		D0L222_HALNC Acyl carrier protein OS=Halothiobacillus neapolitanus (strain ATCC 23641 / c2) GN=acpP PE=3 SV=1	229387	170694	132587	54425.1	146773	36659.2
D0KWG5	1	1	40.8	0.232409	0.262136	1.77133	0.202556	8241		D0KWG5_HALNC Uncharacterized protein OS=Halothiobacillus neapolitanus (strain ATCC 23641 / c2) GN=Hneap_0097 PE=4 SV=1	64165.1	254292	79024.3	124767	130562	43212.1
D0KXN8	1	1	42.01	0.0396597	0.0565734	11.9885	0.591893	14141		D0KXN8_HALNC 50S ribosomal protein L17 OS=Halothiobacillus neapolitanus (strain ATCC 23641 / c2) GN=rplQ PE=3 SV=1	298569	85199.9	90137.6	45685.4	129898	57096.7
D0KYH2	2	2	114.84	0.0537787	0.0668787	2.84323	0.518997	85142		D0KYH2_HALNC 5-methyltetrahydropteroyltriglutamate--homocysteine methyltransferase OS=Halothiobacillus neapolitanus (strain ATCC 23641 / c2) GN=metE PE=3 SV=1	187376	110721	111904	58382.3	117096	26542.8
D0L0V5	1	1	42.75	0.000402954	0.00144983	14.9078	0.999916	34632		D0L0V5_HALNC Sulfate adenylyltransferase subunit 2 OS=Halothiobacillus neapolitanus (strain ATCC 23641 / c2) GN=cysD PE=3 SV=1	130844	152336	34664.8	97624.5	103867	25666
D0KXI1	1	1	37.57	0.0765839	0.092858	4.48939	0.434723	10199		D0KXI1_HALNC 30S ribosomal protein S17 OS=Halothiobacillus neapolitanus (strain ATCC 23641 / c2) GN=rpsQ PE=3 SV=1	170183	87773	81929	38309.8	94548.8	27520.6
D0KVJ5	2	2	50.12	0.0157778	0.026387	3.11032	0.791875	12969		D0KVJ5_HALNC 50S ribosomal protein L19 OS=Halothiobacillus neapolitanus (strain ATCC 23641 / c2) GN=rplS PE=3 SV=1	109177	93253.7	112691	39467.1	88647.2	16930
D0L114	1	1	25.53	0.0188879	0.0295504	8.56162	0.756938	19193		D0L114_HALNC Phosphopantetheine adenylyltransferase OS=Halothiobacillus neapolitanus (strain ATCC 23641 / c2) GN=coaD PE=3 SV=1	25975.1	132500	114287	41654.7	78604.2	26320.4
D0KX15	3	3	169.96	0.000305263	0.00123377	14.5461	0.999974	50007		D0KX15_HALNC ATP synthase subunit beta OS=Halothiobacillus neapolitanus (strain ATCC 23641 / c2) GN=atpD PE=3 SV=1	75112	101682	71050.2	42130.9	72493.8	12188.8
D0KVN4	1	1	38.66	0.00245824	0.00627499	13.2465	0.984069	14514		D0KVN4_HALNC 30S ribosomal protein S9 OS=Halothiobacillus neapolitanus (strain ATCC 23641 / c2) GN=rpsI PE=3 SV=1	121007	58691.9	68925.3	18243.5	66717	21147.1
D0KXI8	1	1	51.18	0.00393413	0.00848023	7.35255	0.962697	12833		D0KXI8_HALNC 50S ribosomal protein L18 OS=Halothiobacillus neapolitanus (strain ATCC 23641 / c2) GN=rplR PE=3 SV=1	112971	50643.3	55826.4	28603.6	62011	17982.4
D0KXG7	1	1	32.1	0.742992	0.742992	1.19761	0.059845	14049		D0KXG7_HALNC 30S ribosomal protein S12 OS=Halothiobacillus neapolitanus (strain ATCC 23641 / c2) GN=rpsL PE=3 SV=1	61360.2	81326	75319.6	19833.5	59459.8	13855
D0KXH6	1	1	25.9	0.236794	0.264012	1.39317	0.199316	10350		D0KXH6_HALNC 30S ribosomal protein S19 OS=Halothiobacillus neapolitanus (strain ATCC 23641 / c2) GN=rpsS PE=3 SV=1	115007	44745.6	45381.4	29979.6	58778.4	19077.5
D0KXI7	2	2	66.53	0.0447402	0.0602749	3.47748	0.563156	19046		D0KXI7_HALNC 50S ribosomal protein L6 OS=Halothiobacillus neapolitanus (strain ATCC 23641 / c2) GN=rplF PE=3 SV=1	81504.2	70264.5	58941.6	24092.6	58700.7	12421.4
D0KY52	2	2	65.13	0.0424902	0.0589182	7.02566	0.575487	66856		D0KY52_HALNC TonB-dependent receptor OS=Halothiobacillus neapolitanus (strain ATCC 23641 / c2) GN=Hneap_0521 PE=3 SV=1	11169	21263.3	120519	74876.6	56956.8	25383.3
D0KW45	1	1	30.79	0.0951161	0.11116	2.41932	0.384508	25796		D0KW45_HALNC Uncharacterized protein OS=Halothiobacillus neapolitanus (strain ATCC 23641 / c2) GN=Hneap_2131 PE=4 SV=1	99837.2	62343.9	29099.6	31070.6	55587.8	16599.1
D0KXR9	1	1	41.23	0.0123882	0.0214581	23.6187	0.834569	47450		D0KXR9_HALNC Trigger factor OS=Halothiobacillus neapolitanus (strain ATCC 23641 / c2) GN=tig PE=3 SV=1	128402	53806.7	16973.4	6333.72	51379	27615.3
D0KXH9	1	1	39.37	9.01988e-06	0.000109366	14.1254	1	15526		D0KXH9_HALNC 50S ribosomal protein L16 OS=Halothiobacillus neapolitanus (strain ATCC 23641 / c2) GN=rplP PE=3 SV=1	65076.9	62906.9	45800.6	29702.7	50871.8	8268.81
D0KVJ8	1	1	33.45	0.0183529	0.0291841	66.5176	0.762686	9508		D0KVJ8_HALNC 30S ribosomal protein S16 OS=Halothiobacillus neapolitanus (strain ATCC 23641 / c2) GN=rpsP PE=3 SV=1	66656.8	55079.5	48943	24514.4	48798.4	8888.69
D0L086	1	1	31.59	5.6742e-06	9.36948e-05	1006.86	1	23606		D0L086_HALNC Adenylate kinase OS=Halothiobacillus neapolitanus (strain ATCC 23641 / c2) GN=adk PE=3 SV=1	74655	46100.4	46275.6	23532.9	47641	10469
D0KXH7	1	1	36.77	0.00023481	0.0010846	27.7254	0.999992	12055		D0KXH7_HALNC 50S ribosomal protein L22 OS=Halothiobacillus neapolitanus (strain ATCC 23641 / c2) GN=rplV PE=3 SV=1	96181.9	32292.1	43706.2	14555.5	46683.9	17555.3
D0KXJ3	1	1	25.1	0.533953	0.550994	1.24141	0.086727	13394		D0KXJ3_HALNC 30S ribosomal protein S13 OS=Halothiobacillus neapolitanus (strain ATCC 23641 / c2) GN=rpsM PE=3 SV=1	69439.7	45800.9	42531.8	23655.5	45357	9394.64
D0L012	1	1	23.13	0.294538	0.317446	2.27346	0.163507	16692		D0L012_HALNC Fe-S metabolism associated SufE OS=Halothiobacillus neapolitanus (strain ATCC 23641 / c2) GN=Hneap_1199 PE=4 SV=1	101455	41517.5	12179.2	21428.6	44145	20060.6
D0L006	1	1	39.86	0.0487139	0.0630034	12.5797	0.542756	27551		D0L006_HALNC FeS assembly ATPase SufC OS=Halothiobacillus neapolitanus (strain ATCC 23641 / c2) GN=Hneap_1193 PE=4 SV=1	76653.5	64780.9	22327.9	11839	43900.3	15816.8
D0L071	1	1	28.57	0.0123531	0.0214581	70.6077	0.835039	19602		D0L071_HALNC Uncharacterized protein OS=Halothiobacillus neapolitanus (strain ATCC 23641 / c2) GN=Hneap_1258 PE=4 SV=1	25126.1	79231.1	30182.4	31526.5	41516.5	12646.8
D0KWE1	1	1	26.01	0.000788497	0.00263739	695.66	0.999086	34810		D0KWE1_HALNC 4-hydroxy-3-methylbut-2-enyl diphosphate reductase OS=Halothiobacillus neapolitanus (strain ATCC 23641 / c2) GN=ispH PE=3 SV=1	33721.4	35103	25653.6	71306.2	41446.1	10169.1
D0KXJ1	1	1	37.64	0.0485536	0.0630034	14.2545	0.543548	14999		D0KXJ1_HALNC 50S ribosomal protein L15 OS=Halothiobacillus neapolitanus (strain ATCC 23641 / c2) GN=rplO PE=3 SV=1	77556.7	41971.4	41539.7	1958.87	40756.6	15442.4
D0L0R2	1	1	30.83	0.00867968	0.0171542	27.0594	0.887539	31386		D0L0R2_HALNC Elongation factor Ts OS=Halothiobacillus neapolitanus (strain ATCC 23641 / c2) GN=tsf PE=3 SV=1	98818.3	37734.3	16937	4881.61	39592.8	20875.1
D0KZ53	1	1	45.18	0.00951209	0.0177437	12.9961	0.875064	29612		D0KZ53_HALNC Diguanylate phosphodiesterase OS=Halothiobacillus neapolitanus (strain ATCC 23641 / c2) GN=Hneap_0883 PE=4 SV=1	66164.1	39218.7	14592	38351.3	39581.5	10538.6
D0KXH3	1	1	23.44	2.84537e-05	0.000306668	191.412	1	22214		D0KXH3_HALNC 50S ribosomal protein L4 OS=Halothiobacillus neapolitanus (strain ATCC 23641 / c2) GN=rplD PE=3 SV=1	65259.4	42775.3	29733.7	17312.8	38770.3	10246.1
D0KXZ4	1	1	40.78	0.390854	0.407665	1.74222	0.122961	69040		D0KXZ4_HALNC RNA polymerase sigma factor RpoD OS=Halothiobacillus neapolitanus (strain ATCC 23641 / c2) GN=rpoD PE=3 SV=1	82723.1	28998	17150.9	17741.7	36653.4	15596.5
D0L1Q0	1	1	35.11	0.000216058	0.00105913	53.9678	0.999995	30001		D0L1Q0_HALNC FAD:protein FMN transferase OS=Halothiobacillus neapolitanus (strain ATCC 23641 / c2) GN=Hneap_1800 PE=3 SV=1	69697	32227.3	19013.9	20619.4	35389.4	11808.6
D0KZY9	1	1	37.85	0.00167239	0.00463491	48.9888	0.993042	46767		D0KZY9_HALNC Diguanylate phosphodiesterase OS=Halothiobacillus neapolitanus (strain ATCC 23641 / c2) GN=Hneap_1176 PE=4 SV=1	67707.3	21854.5	9781.38	38229.6	34393.2	12541.6
D0KXC1	1	1	29.35	0.0287446	0.0435661	23.6287	0.666748	72735		D0KXC1_HALNC Copper-resistance protein, CopA family OS=Halothiobacillus neapolitanus (strain ATCC 23641 / c2) GN=Hneap_0272 PE=4 SV=1	58397.8	18129.3	32037.3	23291.1	32963.9	8950.64
D0L201	1	1	23.18	0.053686	0.0668787	8.07245	0.519411	62338		D0L201_HALNC Acetolactate synthase OS=Halothiobacillus neapolitanus (strain ATCC 23641 / c2) GN=Hneap_1902 PE=3 SV=1	38450.1	33274.8	31029.4	14017.2	29192.9	5291.74
D0L0T0	1	1	34.48	0.0363492	0.0534223	25.4436	0.612489	41532		D0L0T0_HALNC Chaperone protein DnaJ OS=Halothiobacillus neapolitanus (strain ATCC 23641 / c2) GN=dnaJ PE=3 SV=1	85676.2	1477.62	9462.04	16914.1	28382.5	19356.2
D0L1F3	1	1	23.54	0.0163343	0.0268546	356.575	0.785344	19763		D0L1F3_HALNC Uncharacterized protein OS=Halothiobacillus neapolitanus (strain ATCC 23641 / c2) GN=Hneap_1701 PE=4 SV=1	66018.2	140.316	31553.8	15119.2	28207.9	14141.9
D0KXU2	1	1	22.87	0.716042	0.723501	1.02064	0.0621559	35776		D0KXU2_HALNC Glyceraldehyde-3-phosphate dehydrogenase OS=Halothiobacillus neapolitanus (strain ATCC 23641 / c2) GN=Hneap_0408 PE=3 SV=1	34721.7	19207.4	26806.9	15117.4	23963.3	4327.22
D0L061	1	1	30.2	0.0386542	0.055962	1.98908	0.59798	37218		D0L061_HALNC Cell shape determining protein, MreB/Mrl family OS=Halothiobacillus neapolitanus (strain ATCC 23641 / c2) GN=Hneap_1248 PE=4 SV=1	35758.6	18946.7	26524.1	12408.2	23409.4	5026.17
D0KX17	2	2	69.93	0.00243896	0.00627499	17.9549	0.984316	55441		D0KX17_HALNC ATP synthase subunit alpha OS=Halothiobacillus neapolitanus (strain ATCC 23641 / c2) GN=atpA PE=3 SV=1	51941.1	12684.4	18494.7	7793.25	22728.4	9980.18
D0KXH2	1	1	35.61	0.000140237	0.000906868	61.6119	1	22584		D0KXH2_HALNC 50S ribosomal protein L3 OS=Halothiobacillus neapolitanus (strain ATCC 23641 / c2) GN=rplC PE=3 SV=1	31281.8	19349.1	16927	10559.1	19529.2	4333.87
D0KVH6	1	1	22.01	0.00325167	0.00750981	11.1564	0.973049	39014		D0KVH6_HALNC Porin Gram-negative type OS=Halothiobacillus neapolitanus (strain ATCC 23641 / c2) GN=Hneap_1984 PE=4 SV=1	25462.7	15997.6	17752.2	17372.4	19146.2	2138.95
D0KVG2	2	2	77.19	0.000356965	0.00138503	24.7271	0.999949	71093		D0KVG2_HALNC ATP-dependent zinc metalloprotease FtsH OS=Halothiobacillus neapolitanus (strain ATCC 23641 / c2) GN=ftsH PE=3 SV=1	13743.7	21721.7	20844.6	6737.66	15761.9	3498.37
D0KYQ0	1	1	25.08	0.19726	0.225109	5.4071	0.232105	18662		D0KYQ0_HALNC CheW protein OS=Halothiobacillus neapolitanus (strain ATCC 23641 / c2) GN=Hneap_0724 PE=4 SV=1	34329.8	874.917	3751.16	8781.45	11934.3	7641.84
D0KYL1	1	1	30.06	0.00252483	0.0062797	8.93463	0.983204	52808		D0KYL1_HALNC Glutamate--tRNA ligase OS=Halothiobacillus neapolitanus (strain ATCC 23641 / c2) GN=gltX PE=3 SV=1	14628.7	8344.87	14453.9	6367.12	10948.7	2113.45
D0L0D1	1	1	35.55	7.73518e-06	0.000107188	482.68	1	21892		D0L0D1_HALNC Translation initiation factor IF-3 OS=Halothiobacillus neapolitanus (strain ATCC 23641 / c2) GN=infC PE=3 SV=1	16613.8	3415.42	10515.3	2922.2	8366.69	3250.51
D0L0T1	1	1	62.09	5.79555e-06	9.36948e-05	48.7944	1	68278		D0L0T1_HALNC Chaperone protein DnaK OS=Halothiobacillus neapolitanus (strain ATCC 23641 / c2) GN=dnaK PE=2 SV=1	3887.05	6088.51	5095.37	2745.79	4454.18	725.856
D0L0S6	1	1	31.62	0.0224955	0.034636	4.6552	0.72071	95843		D0L0S6_HALNC Translation initiation factor IF-2 OS=Halothiobacillus neapolitanus (strain ATCC 23641 / c2) GN=infB PE=3 SV=1	7233.91	4327.94	1976.73	521.845	3515.11	1466.76
D0L0J4	1	1	51.61	0.0871407	0.103081	8.31675	0.404609	16781		D0L0J4_HALNC 30S ribosomal protein S6 OS=Halothiobacillus neapolitanus (strain ATCC 23641 / c2) GN=rpsF PE=3 SV=1	5897.87	2924.43	701.716	3190.7	3178.68	1064.35
D0KW07	1	1	25.52	0.0425337	0.0589182	87.4284	0.575243	85620		D0KW07_HALNC MMPL domain protein OS=Halothiobacillus neapolitanus (strain ATCC 23641 / c2) GN=Hneap_0068 PE=4 SV=1	1499.38	540.139	221.355	498.29	689.79	278.976

## Sheet: LFQ for recomb CB enrichments
Accession	Peptide count	Unique peptides	Confidence score	Anova (p)	q Value	Max fold change	Power	Mass	Name	Description	VH_101120_Synthetic_1_only_1hr	VH_101120_Synthetic_2_only_1hr	VH_101120_Synthetic_3_only_1hr	VH_101120_Synthetic_4_only_1hr	Mean_S	SEM_S
O85040	30	30	1936.1	0.10688	0.123421	1.7066	0.358223	52944	CbbL	RBL1_HALNC Ribulose bisphosphate carboxylase large chain OS=Halothiobacillus neapolitanus (strain ATCC 23641 / c2) GN=cbbL PE=1 SV=1	1.77595e+09	1.8171e+09	1.47424e+09	4.33137e+08	1.37511e+09	3.23158e+08
D0KZ90	39	39	2902	0.276506	0.301361	1.28117	0.173482	92471	CsoS2	D0KZ90_HALNC Carboxysome shell protein CsoS2 OS=Halothiobacillus neapolitanus (strain ATCC 23641 / c2) GN=Hneap_0920 PE=4 SV=1	4.20942e+08	4.57742e+08	3.57187e+08	1.28248e+08	3.4103e+08	7.39058e+07
P45686	10	10	642.86	0.0562213	0.0690312	1.90431	0.508329	12903	CbbS	RBS_HALNC Ribulose bisphosphate carboxylase small chain OS=Halothiobacillus neapolitanus (strain ATCC 23641 / c2) GN=cbbS PE=1 SV=1	3.53825e+08	4.41477e+08	3.07779e+08	1.0532e+08	3.021e+08	7.12134e+07
P45689	8	2	774.4	0.267501	0.294859	1.44139	0.178839	10013	CsoS1A	CSOA_HALNC Major carboxysome shell protein 1A OS=Halothiobacillus neapolitanus (strain ATCC 23641 / c2) GN=csoS1A PE=1 SV=2	4.48097e+08	2.58171e+08	2.27616e+08	3.32996e+07	2.41796e+08	8.49019e+07
P45688	8	2	853.07	0.344142	0.362845	1.29753	0.140346	9970	CsoS1C	CSOC_HALNC Major carboxysome shell protein 1C OS=Halothiobacillus neapolitanus (strain ATCC 23641 / c2) GN=csoS1C PE=1 SV=1	2.02334e+08	1.46363e+08	9.39879e+07	2.45098e+07	1.16799e+08	3.78901e+07
P0A910	13	12	614.07	4.05924e-06	0.00021514	98.0131	1	37292		Outer membrane protein A OS=Escherichia coli (strain K12) GN=ompA PE=1 SV=1	1.23079e+08	9.42367e+07	1.33958e+08	3.95024e+07	9.76941e+07	2.11299e+07
P45690	8	4	657.96	0.00763812	0.0157638	2.27166	0.903592	11408	CsoS1B	CSOB_HALNC Major carboxysome shell protein 1B OS=Halothiobacillus neapolitanus (strain ATCC 23641 / c2) GN=csoS1B PE=3 SV=3	2.84508e+07	2.59088e+07	2.38111e+07	1.14662e+07	2.24092e+07	3.76898e+06
P69776	3	3	198.01	2.72702e-08	4.33596e-06	206.675	1	8375		Major outer membrane lipoprotein Lpp OS=Escherichia coli (strain K12) GN=lpp PE=1 SV=1	1.60188e+07	1.45779e+07	1.35315e+07	8.83208e+06	1.32401e+07	1.55528e+06
P0CE47	12	12	506.42	0.000263284	0.000747538	14.5872	0.999987	43427		Elongation factor Tu 1 OS=Escherichia coli (strain K12) GN=tufA PE=1 SV=1	1.14188e+07	1.14754e+07	1.50758e+07	3.8015e+06	1.04429e+07	2.3733e+06
P0A912	6	6	327.09	1.18443e-05	0.000235477	43.0483	1	18869		Peptidoglycan-associated lipoprotein OS=Escherichia coli (strain K12) GN=pal PE=1 SV=1	6.88279e+06	8.92167e+06	7.97942e+06	3.10493e+06	6.7222e+06	1.27569e+06
P0ABB0	18	17	1002.95	8.62684e-05	0.000457223	27.686	1	55416		ATP synthase subunit alpha OS=Escherichia coli (strain K12) GN=atpA PE=1 SV=1	8.54687e+06	7.24644e+06	8.6335e+06	2.33716e+06	6.69099e+06	1.48554e+06
P28635	9	9	460.21	1.55054e-05	0.000235477	47.6032	1	29471		D-methionine-binding lipoprotein metQ OS=Escherichia coli (strain K12) GN=metQ PE=1 SV=2	7.42774e+06	6.6279e+06	9.36159e+06	2.53786e+06	6.48877e+06	1.43654e+06
P0ABB4	13	13	702.22	1.9205e-05	0.000248781	26.2182	1	50351		ATP synthase subunit beta OS=Escherichia coli (strain K12) GN=atpD PE=1 SV=2	6.03007e+06	6.61845e+06	7.57119e+06	2.53315e+06	5.68821e+06	1.09857e+06
P0ABA0	7	7	381.78	0.00140087	0.00227592	7.68979	0.995455	17310		ATP synthase subunit b OS=Escherichia coli (strain K12) GN=atpF PE=1 SV=1	5.69586e+06	5.14552e+06	5.5942e+06	1.56911e+06	4.50117e+06	984639
P0ABB8	18	18	716.39	0.000428776	0.00100151	19.0599	0.999892	99973		Magnesium-transporting ATPase, P-type 1 OS=Escherichia coli (strain K12) GN=mgtA PE=1 SV=1	5.61108e+06	3.97629e+06	5.90667e+06	1.71205e+06	4.30152e+06	961882
P20966	6	6	248.38	8.98669e-06	0.000235477	66.4492	1	57824		PTS system fructose-specific EIIBC component OS=Escherichia coli (strain K12) GN=fruA PE=4 SV=1	5.15823e+06	3.98633e+06	5.85648e+06	1.89342e+06	4.22361e+06	867270
P0ADB7	1	1	128.15	2.34303e-05	0.000248781	65.8644	1	4864		Entericidin B OS=Escherichia coli (strain K12) GN=ecnB PE=3 SV=1	4.5234e+06	3.24829e+06	4.21381e+06	1.87553e+06	3.46526e+06	595420
P0AAI3	14	14	587.62	2.47209e-05	0.000248781	30.992	1	70777		ATP-dependent zinc metalloprotease FtsH OS=Escherichia coli (strain K12) GN=ftsH PE=1 SV=1	3.60863e+06	3.32678e+06	4.39719e+06	1.42517e+06	3.18945e+06	630205
P0A6Y8	15	15	684.52	0.0032242	0.00445781	5.46806	0.973453	69130		Chaperone protein DnaK OS=Escherichia coli (strain K12) GN=dnaK PE=1 SV=2	3.24911e+06	3.6608e+06	3.76797e+06	1.31374e+06	2.99791e+06	572417
D0KZ89	18	18	775.57	3.47089e-06	8.41691e-05	16.3989	1	57756	CsoSCA	D0KZ89_HALNC Carboxysome shell carbonic anhydrase OS=Halothiobacillus neapolitanus (strain ATCC 23641 / c2) GN=Hneap_0919 PE=4 SV=1	2.0551e+06	2.13363e+06	1.57351e+06	3.52726e+06	2.32238e+06	420279
P77717	3	3	205.96	0.000381365	0.00090503	41.4774	0.999932	19476		Uncharacterized lipoprotein ybaY OS=Escherichia coli (strain K12) GN=ybaY PE=4 SV=1	2.19724e+06	2.6577e+06	3.22857e+06	475779	2.13982e+06	593429
P0ADZ7	3	3	118.58	1.08461e-05	0.000235477	69.3908	1	11879		UPF0092 membrane protein YajC OS=Escherichia coli (strain K12) GN=yajC PE=1 SV=1	2.54686e+06	2.15402e+06	2.50709e+06	720054	1.98201e+06	429814
P68699	2	2	68.55	3.00996e-05	0.00026588	153.761	1	8250		ATP synthase subunit c OS=Escherichia coli (strain K12) GN=atpE PE=1 SV=1	2.32377e+06	1.81695e+06	2.71793e+06	841088	1.92493e+06	405616
P0ABC3	8	8	324.64	0.000137966	0.000609711	16.6774	1	37626		Modulator of FtsH protease HflC OS=Escherichia coli (strain K12) GN=hflC PE=1 SV=1	2.39952e+06	1.84293e+06	2.64571e+06	700377	1.89713e+06	432812
P0ABC7	9	9	481.39	0.000234339	0.000728714	12.9305	0.999992	45517		Modulator of FtsH protease HflK OS=Escherichia coli (strain K12) GN=hflK PE=1 SV=1	2.13091e+06	2.10217e+06	2.1684e+06	718952	1.78011e+06	353979
P00550	11	11	529.41	4.51945e-05	0.000332991	24.2436	1	68157		PTS system mannitol-specific EIICBA component OS=Escherichia coli (strain K12) GN=mtlA PE=1 SV=1	1.77663e+06	1.77995e+06	2.33504e+06	729787	1.65535e+06	335271
P0A905	3	3	154.92	0.000117595	0.000560582	12.475	1	15649		Outer membrane lipoprotein slyB OS=Escherichia coli (strain K12) GN=slyB PE=2 SV=1	2.06434e+06	1.7664e+06	1.93693e+06	786975	1.63866e+06	290381
P0ABJ1	4	4	146.11	0.000148485	0.000609711	89.2367	0.999999	34946		Ubiquinol oxidase subunit 2 OS=Escherichia coli (strain K12) GN=cyoA PE=1 SV=1	1.26575e+06	1.52798e+06	3.17049e+06	380018	1.58606e+06	582445
P0ADE6	5	5	220.37	4.46497e-05	0.000332991	21.6377	1	16053		Uncharacterized protein ygaU OS=Escherichia coli (strain K12) GN=ygaU PE=1 SV=2	1.74587e+06	1.78393e+06	1.88407e+06	670461	1.52108e+06	285034
P0A7V3	5	5	200.85	0.000366358	0.000896168	10.5736	0.999943	25967		30S ribosomal protein S3 OS=Escherichia coli (strain K12) GN=rpsC PE=1 SV=2	1.90328e+06	1.38019e+06	1.97408e+06	678830	1.4841e+06	299313
P08622	6	6	239.53	3.6179e-06	0.00021514	59.3332	1	41645		Chaperone protein DnaJ OS=Escherichia coli (strain K12) GN=dnaJ PE=1 SV=3	1.58116e+06	1.2308e+06	1.81877e+06	831368	1.36552e+06	215136
P77774	5	5	198.99	0.000109273	0.00054295	19.9641	1	41918		Outer membrane protein assembly factor BamB OS=Escherichia coli (strain K12) GN=bamB PE=1 SV=1	1.16967e+06	1.31508e+06	1.41177e+06	441531	1.08451e+06	220026
P0AAD6	3	3	151.76	7.53622e-05	0.000413192	61.5647	1	46989		Serine transporter OS=Escherichia coli (strain K12) GN=sdaC PE=1 SV=1	939330	936575	1.78963e+06	349432	1.00374e+06	296424
P0AE24	5	5	197.37	6.71798e-05	0.000393348	10.9562	1	51935		Arabinose-proton symporter OS=Escherichia coli (strain K12) GN=araE PE=1 SV=1	1.21994e+06	1.12504e+06	995239	491939	958038	162047
P0ADW3	4	4	158.43	9.56596e-05	0.000490641	11.8661	1	14952		Putative cytochrome d ubiquinol oxidase subunit 3 OS=Escherichia coli (strain K12) GN=yhcB PE=1 SV=2	1.18095e+06	893603	1.25591e+06	481962	953107	175386
P0AC02	5	5	184.86	0.00116372	0.00196843	6.69371	0.997184	27869		Outer membrane protein assembly factor BamD OS=Escherichia coli (strain K12) GN=bamD PE=1 SV=1	1.24877e+06	1.03139e+06	1.0177e+06	392542	922599	184442
P15078	4	4	143.31	2.50346e-05	0.000248781	29.0902	1	75512		Carbon starvation protein A OS=Escherichia coli (strain K12) GN=cstA PE=1 SV=3	903866	1.06865e+06	1.26168e+06	372767	901741	190883
P33650	1	1	22.07	0.247588	0.260706	2.59623	0.191695	85103		Ferrous iron transport protein B OS=Escherichia coli (strain K12) GN=feoB PE=1 SV=1	381485	2.37634e+06	312730	324802	848840	509388
P0AG27	3	3	138.39	6.29243e-05	0.000393348	47.8552	1	15644		Uncharacterized protein yibN OS=Escherichia coli (strain K12) GN=yibN PE=1 SV=1	932451	905525	1.14694e+06	361545	836616	167314
P25714	3	3	103.84	6.92688e-05	0.000393348	21.2894	1	61543		Membrane protein insertase YidC OS=Escherichia coli (strain K12) GN=yidC PE=1 SV=2	1.00498e+06	900471	858317	545137	827225	98953.1
P0A940	7	7	289.47	0.000462533	0.00100744	9.40901	0.999855	90611		Outer membrane protein assembly factor BamA OS=Escherichia coli (strain K12) GN=bamA PE=1 SV=1	990928	874082	980344	463162	827129	124158
P62399	6	6	237.84	1.57107e-05	0.000235477	30.3469	1	20346		50S ribosomal protein L5 OS=Escherichia coli (strain K12) GN=rplE PE=1 SV=2	880474	906695	1.07661e+06	384146	811982	149090
P69797	5	5	295.14	0.000271255	0.000756658	19.3512	0.999985	35026		PTS system mannose-specific EIIAB component OS=Escherichia coli (strain K12) GN=manX PE=1 SV=2	994312	728376	1.07519e+06	304987	775716	173517
P0ADK0	2	2	67.62	0.179913	0.193285	2.42565	0.249542	25761		Uncharacterized protein yiaF OS=Escherichia coli (strain K12) GN=yiaF PE=4 SV=2	388554	336313	366814	1.85414e+06	736456	372716
D0KZ73	8	8	361.28	0.000403561	0.00144983	5.54313	0.999915	23550	CsoS1D	D0KZ73_HALNC Microcompartments protein OS=Halothiobacillus neapolitanus (strain ATCC 23641 / c2) GN=Hneap_0903 PE=4 SV=1	1.08487e+06	737718	620442	421303	716084	139199
P0ABA6	6	6	181.24	6.82068e-05	0.000393348	17.7152	1	31671		ATP synthase gamma chain OS=Escherichia coli (strain K12) GN=atpG PE=1 SV=1	848889	714063	832045	426513	705378	97673.3
P0AG90	8	7	296.92	0.000352433	0.000885979	10.3283	0.999951	66648		Protein translocase subunit SecD OS=Escherichia coli (strain K12) GN=secD PE=1 SV=1	862121	603236	950184	291292	676708	148074
P0AC41	7	7	276.59	0.000853703	0.00157595	24.7214	0.998834	65008		Succinate dehydrogenase flavoprotein subunit OS=Escherichia coli (strain K12) GN=sdhA PE=1 SV=1	735625	825457	878007	199571	659665	156156
P0A903	5	5	183.83	0.000223138	0.000709578	6.60945	0.999994	36877		Outer membrane protein assembly factor BamC OS=Escherichia coli (strain K12) GN=bamC PE=1 SV=1	625130	676305	903566	346715	637929	114384
P69786	5	5	199.65	0.000519848	0.00110208	20.9058	0.999776	50815		PTS system glucose-specific EIICB component OS=Escherichia coli (strain K12) GN=ptsG PE=1 SV=1	859404	527047	910785	181677	619728	168977
P0ABJ9	4	4	128.7	0.000176481	0.000642368	31.3263	0.999998	58338		Cytochrome d ubiquinol oxidase subunit 1 OS=Escherichia coli (strain K12) GN=cydA PE=1 SV=1	694756	542449	802789	269644	577410	115653
P0C0L7	3	3	96.05	0.000901235	0.00161007	6.33169	0.998629	55038		Proline/betaine transporter OS=Escherichia coli (strain K12) GN=proP PE=1 SV=1	748027	577763	669429	266999	565555	105424
P0ADY3	3	3	125.15	0.0117214	0.0145188	4.27383	0.843597	13646		50S ribosomal protein L14 OS=Escherichia coli (strain K12) GN=rplN PE=1 SV=1	619583	609642	734465	227456	547787	110469
P0ADY1	9	9	345.12	0.000578008	0.00114879	7.38857	0.999673	68108		Peptidyl-prolyl cis-trans isomerase D OS=Escherichia coli (strain K12) GN=ppiD PE=1 SV=1	654109	571234	696799	241357	540875	103185
P0ADA5	3	3	137.42	0.000624069	0.00122502	11.9398	0.999573	20994		Uncharacterized lipoprotein yajG OS=Escherichia coli (strain K12) GN=yajG PE=4 SV=1	626359	564938	692219	243558	531769	99522.7
P76372	3	3	149.99	0.00519163	0.00687891	11.0698	0.942684	36432		Chain length determinant protein OS=Escherichia coli (strain K12) GN=wzzB PE=1 SV=2	522030	531339	625389	201527	470071	92508
P09169	2	2	82.78	0.000218986	0.000709578	11.7723	0.999995	35540		Protease 7 OS=Escherichia coli (strain K12) GN=ompT PE=1 SV=1	524472	491612	634481	215009	466394	89189.3
P0AEX3	2	2	96.35	0.000947172	0.00167334	52.1907	0.998414	47421		Alpha-ketoglutarate permease OS=Escherichia coli (strain K12) GN=kgtP PE=1 SV=1	596791	494165	599829	157306	462023	104498
P77529	2	2	60.99	0.000222805	0.000709578	38.5755	0.999994	48688		Uncharacterized symporter ydjN OS=Escherichia coli (strain K12) GN=ydjN PE=3 SV=1	588680	427929	667352	109329	448323	123493
P0ADB1	2	2	73.09	2.11877e-05	0.000248781	31.8486	1	12184		Osmotically-inducible lipoprotein E OS=Escherichia coli (strain K12) GN=osmE PE=2 SV=1	527596	466225	520318	236950	437772	68325.9
P0A9X4	6	6	242.37	0.0227878	0.0270393	2.38836	0.717954	37100		Rod shape-determining protein MreB OS=Escherichia coli (strain K12) GN=mreB PE=1 SV=1	516012	545756	460148	209412	432832	76558
P0ABI8	3	3	132.46	1.49148e-05	0.000235477	68.6849	1	74546		Ubiquinol oxidase subunit 1 OS=Escherichia coli (strain K12) GN=cyoB PE=1 SV=1	542858	375033	572745	159151	412447	94983.2
P0A7K2	2	2	90.17	0.00535882	0.00704175	3.48742	0.939987	12288		50S ribosomal protein L7/L12 OS=Escherichia coli (strain K12) GN=rplL PE=1 SV=2	529325	417762	464379	191284	400688	73453.8
P69411	2	2	45.21	0.000201055	0.000695376	77.0905	0.999997	14496		Protein rcsF OS=Escherichia coli (strain K12) GN=rcsF PE=1 SV=1	473383	407806	535300	173048	397384	79179.1
P0A7V8	5	5	278.85	0.0705555	0.0801308	2.48843	0.454081	23512		30S ribosomal protein S4 OS=Escherichia coli (strain K12) GN=rpsD PE=1 SV=2	418909	455613	515301	151352	385294	80470.2
P27434	2	2	65.08	0.000119873	0.000560582	26.9905	1	36283		Cytoskeleton protein rodZ OS=Escherichia coli (strain K12) GN=rodZ PE=1 SV=2	395666	413828	556597	116635	370681	92010
P60723	3	3	101.19	0.0025009	0.0036481	11.4354	0.983516	22073		50S ribosomal protein L4 OS=Escherichia coli (strain K12) GN=rplD PE=1 SV=1	452277	282917	407485	244245	346731	49503.1
P0AA10	4	4	171.99	0.00243943	0.00359139	9.74479	0.98431	16009		50S ribosomal protein L13 OS=Escherichia coli (strain K12) GN=rplM PE=1 SV=1	367056	372816	376177	158724	318693	53356.3
D0KZ88	1	1	34.3	0.050136	0.0639894	2.21216	0.535847	9000	CsoS4A	D0KZ88_HALNC Carboxysome peptide A OS=Halothiobacillus neapolitanus (strain ATCC 23641 / c2) GN=Hneap_0918 PE=4 SV=1	508619	352759	311461	98883.1	317930	84458.4
P0AF70	1	1	37.06	0.000177762	0.000642368	17.038	0.999998	12122		Uncharacterized protein yjeI OS=Escherichia coli (strain K12) GN=yjeI PE=4 SV=1	385635	309154	353014	161748	302387	49428.8
P76170	2	2	68.94	0.168107	0.18183	1.87306	0.26277	13072		UPF0482 protein ynfB OS=Escherichia coli (strain K12) GN=ynfB PE=1 SV=1	113944	451635	345617	258684	292470	71397.5
P0AG55	5	5	177.76	0.000249685	0.000735184	11.4501	0.99999	18949		50S ribosomal protein L6 OS=Escherichia coli (strain K12) GN=rplF PE=1 SV=2	318471	288736	400853	140531	287148	54320.8
P0A7X3	3	3	124.47	0.00156044	0.00245654	15.7297	0.994089	14847		30S ribosomal protein S9 OS=Escherichia coli (strain K12) GN=rpsI PE=1 SV=2	365537	306898	352480	99226.1	281035	61892.6
P0A937	1	1	43.51	8.8361e-06	0.000235477	75.9369	1	12408		Outer membrane protein assembly factor BamE OS=Escherichia coli (strain K12) GN=bamE PE=1 SV=1	290646	310427	307180	153655	265477	37524.6
P0AGI1	1	1	35.5	0.000374236	0.000901568	5.71996	0.999938	33487		Ribose transport system permease protein rbsC OS=Escherichia coli (strain K12) GN=rbsC PE=1 SV=1	282553	301586	322997	129212	259087	44072.6
P60438	1	1	25.77	4.14134e-05	0.000332991	46.3426	1	22230		50S ribosomal protein L3 OS=Escherichia coli (strain K12) GN=rplC PE=1 SV=1	258079	285372	377710	105034	256549	56620
P0A7R5	2	2	79.66	0.000537787	0.00111259	10.785	0.999747	11728		30S ribosomal protein S10 OS=Escherichia coli (strain K12) GN=rpsJ PE=1 SV=1	270606	311353	302288	125341	252397	43243.1
P02930	3	3	122.27	0.000295794	0.000810884	27.4129	0.999977	53708		Outer membrane protein tolC OS=Escherichia coli (strain K12) GN=tolC PE=1 SV=3	278901	295920	315590	117284	251924	45501.5
P0A7V0	3	3	129.11	0.000459158	0.00100744	16.5368	0.999859	26784		30S ribosomal protein S2 OS=Escherichia coli (strain K12) GN=rpsB PE=1 SV=2	323060	208351	349577	119530	250130	53237.1
P0AEE1	3	3	108.3	0.000146573	0.000609711	16.4145	0.999999	19832		Protein dcrB OS=Escherichia coli (strain K12) GN=dcrB PE=1 SV=1	275930	264889	336485	110647	246988	48094.1
P0ADY7	1	1	31.82	0.0068997	0.00884719	24.0299	0.915237	15271		50S ribosomal protein L16 OS=Escherichia coli (strain K12) GN=rplP PE=1 SV=1	409903	304542	208333	23614.8	236598	82062.8
P0AD61	1	1	38.97	0.381474	0.391318	1.36362	0.126168	51039		Pyruvate kinase I OS=Escherichia coli (strain K12) GN=pykF PE=1 SV=1	339025	245300	234191	126279	236199	43534
P0AE26	2	2	98.33	0.00295899	0.00416353	14.696	0.977277	34588		L-arabinose transport system permease protein AraH OS=Escherichia coli (strain K12) GN=araH PE=3 SV=2	293704	213019	307342	117791	232964	43669.2
P07014	2	2	92.1	0.0031158	0.00434572	71.4379	0.975031	27379		Succinate dehydrogenase iron-sulfur subunit OS=Escherichia coli (strain K12) GN=sdhB PE=1 SV=1	222709	296009	362867	45753.6	231835	68311.3
P0AB38	2	2	82.89	0.00160236	0.00249779	12.7178	0.993705	22558		Penicillin-binding protein activator LpoB OS=Escherichia coli (strain K12) GN=lpoB PE=1 SV=1	239369	260256	333738	86107.3	229868	52017.4
P02413	2	2	50.16	0.0047691	0.00642616	22.2091	0.949479	14971		50S ribosomal protein L15 OS=Escherichia coli (strain K12) GN=rplO PE=1 SV=1	320850	67261.4	358137	43745.2	197498	82473.3
P0ABA4	2	2	65.9	5.74752e-05	0.000393348	93.1239	1	19434		ATP synthase subunit delta OS=Escherichia coli (strain K12) GN=atpH PE=1 SV=1	83937	225252	371837	96652.1	194420	67201.4
P0A7J7	2	2	60.71	0.00468561	0.00636762	21.9619	0.950817	14923		50S ribosomal protein L11 OS=Escherichia coli (strain K12) GN=rplK PE=1 SV=2	228505	185269	258402	103455	193908	33680.8
P36672	2	2	81.88	0.000171704	0.000642368	9.65084	0.999999	51389		PTS system trehalose-specific EIIBC component OS=Escherichia coli (strain K12) GN=treB PE=1 SV=4	226988	188891	268665	88108.2	193163	38621.5
P0A9Q7	2	2	64.77	0.00137439	0.00227592	37.3197	0.995667	96580		Aldehyde-alcohol dehydrogenase OS=Escherichia coli (strain K12) GN=adhE PE=1 SV=2	233836	207337	221856	89212.9	188060	33391.6
P0ADC1	1	1	35.74	0.000143494	0.000609711	6.46656	0.999999	21400		LPS-assembly lipoprotein lptE OS=Escherichia coli (strain K12) GN=lptE PE=1 SV=1	211218	196920	202462	105233	178958	24750.6
P0AFD6	1	1	36.85	0.120657	0.134157	1.51637	0.331557	21037		NADH-quinone oxidoreductase subunit I OS=Escherichia coli (strain K12) GN=nuoI PE=1 SV=1	247117	192236	154707	119761	178455	27254
P0ACF0	1	1	23.5	0.48943	0.492527	1.1705	0.0958785	9529		DNA-binding protein HU-alpha OS=Escherichia coli (strain K12) GN=hupA PE=1 SV=1	300170	145518	167274	74513.4	171869	47129.9
P0A7L3	3	3	114.56	0.000452679	0.00100744	8.25421	0.999867	13489		50S ribosomal protein L20 OS=Escherichia coli (strain K12) GN=rplT PE=1 SV=2	213965	184560	194878	92360.1	171441	27054.6
P0C0S1	2	2	73.26	0.00903482	0.0114011	331.837	0.882176	30877		Small-conductance mechanosensitive channel OS=Escherichia coli (strain K12) GN=mscS PE=1 SV=1	250721	61566.6	339077	27419.6	169696	74827.3
P60422	2	2	84.41	0.00287773	0.00408535	7.35158	0.97842	29956		50S ribosomal protein L2 OS=Escherichia coli (strain K12) GN=rplB PE=1 SV=2	160381	165041	186281	161795	168375	6047.96
P0C054	1	1	24.01	0.00228417	0.00339423	287.155	0.986263	15764		Small heat shock protein IbpA OS=Escherichia coli (strain K12) GN=ibpA PE=1 SV=1	225130	165019	196411	78953.4	166378	31621.1
P07001	3	3	104.1	0.00199589	0.00302235	6.61874	0.989659	54874		NAD(P) transhydrogenase subunit alpha OS=Escherichia coli (strain K12) GN=pntA PE=1 SV=2	209297	159831	187468	103376	164993	22897
P31224	3	3	114.09	0.000436517	0.00100151	41.3799	0.999884	113615		Acriflavine resistance protein B OS=Escherichia coli (strain K12) GN=acrB PE=1 SV=1	201259	164418	210936	73601.4	162554	31298.2
P64604	2	2	94.29	0.00268769	0.00388493	7.25529	0.981036	19621		Probable phospholipid ABC transporter-binding protein mlaD OS=Escherichia coli (strain K12) GN=mlaD PE=1 SV=1	187429	166124	218358	76805.6	162179	30410.9
P0AFF2	2	2	94.67	6.90474e-05	0.000393348	22.8348	1	43504		Nucleoside permease nupC OS=Escherichia coli (strain K12) GN=nupC PE=1 SV=1	186844	144509	202753	66556.5	150165	30459.2
P0A7W1	2	2	77.05	0.380971	0.391318	1.76536	0.126343	17592		30S ribosomal protein S5 OS=Escherichia coli (strain K12) GN=rpsE PE=1 SV=2	190613	127855	231348	38261.6	147019	42038.8
P23894	1	1	55.96	0.000849639	0.00157595	1207.21	0.99885	31960		Protease HtpX OS=Escherichia coli (strain K12) GN=htpX PE=1 SV=1	166284	168758	191381	53828	145063	30931.3
P0AG96	2	2	72.11	0.0117794	0.0145188	4.32478	0.842802	13635		Preprotein translocase subunit SecE OS=Escherichia coli (strain K12) GN=secE PE=1 SV=1	187420	127559	201713	54936.2	142907	33434
P0AG48	1	1	35.86	0.000151954	0.000609711	16.0409	0.999999	11557		50S ribosomal protein L21 OS=Escherichia coli (strain K12) GN=rplU PE=1 SV=1	168129	143006	175093	67642	138468	24593.6
P0A7L0	1	1	41.56	0.668695	0.668695	1.10932	0.0669367	24714		50S ribosomal protein L1 OS=Escherichia coli (strain K12) GN=rplA PE=1 SV=2	176424	126777	179153	66866.9	137305	26384.9
P02359	1	1	35.54	0.00112863	0.00192959	854.58	0.997407	20007		30S ribosomal protein S7 OS=Escherichia coli (strain K12) GN=rpsG PE=1 SV=3	178786	88293.4	209526	47622.1	131057	37887.5
P33599	2	2	67.54	0.000440914	0.00100151	6.27533	0.999879	68421		NADH-quinone oxidoreductase subunit C/D OS=Escherichia coli (strain K12) GN=nuoC PE=1 SV=3	166722	111734	173576	64824.4	129214	25538.2
P0A7S3	2	2	78.19	0.0732464	0.082597	1.95099	0.445224	13957		30S ribosomal protein S12 OS=Escherichia coli (strain K12) GN=rpsL PE=1 SV=2	164866	130866	130067	84736.7	127634	16438.6
P31554	2	2	76.54	0.000356621	0.000885979	18.7382	0.999949	89843		LPS-assembly protein lptD OS=Escherichia coli (strain K12) GN=lptD PE=1 SV=2	124359	109694	169109	52739.3	113975	24006.5
P0A7R1	3	3	96.16	0.000221945	0.000709578	15.7564	0.999994	15759		50S ribosomal protein L9 OS=Escherichia coli (strain K12) GN=rplI PE=1 SV=1	123240	129658	127586	45371.1	106464	20408
P0A917	2	2	82.2	0.000686847	0.0013001	4.04751	0.999412	18648		Outer membrane protein X OS=Escherichia coli (strain K12) GN=ompX PE=1 SV=1	79604.9	91050.6	152587	87187	102607	16828.5
P69874	2	2	53.37	0.000544043	0.00111259	13.5434	0.999736	43172		Spermidine/putrescine import ATP-binding protein PotA OS=Escherichia coli (strain K12) GN=potA PE=1 SV=1	133303	99422.7	135870	36407.1	101251	23155.1
P0A7S9	2	2	55.75	0.105381	0.117997	1.49584	0.361374	13148		30S ribosomal protein S13 OS=Escherichia coli (strain K12) GN=rpsM PE=1 SV=2	99919.1	88057.6	98306.3	94996.1	95319.8	2628.64
P15640	1	1	21.23	0.367286	0.3842	1.35934	0.131277	46253		Phosphoribosylamine--glycine ligase OS=Escherichia coli (strain K12) GN=purD PE=1 SV=2	132301	118714	80811	46855.2	94670.2	19305.6
P0ABK2	1	1	37.83	0.000343438	0.000885979	2318.4	0.999956	42596		Cytochrome d ubiquinol oxidase subunit 2 OS=Escherichia coli (strain K12) GN=cydB PE=1 SV=1	94227.5	63952.9	153555	56911.7	92161.7	22007
P0A853	1	1	21.71	0.488073	0.492527	1.28442	0.0961829	53139		Tryptophanase OS=Escherichia coli (strain K12) GN=tnaA PE=1 SV=1	154582	91462.4	80416.9	38592.3	91263.3	23981.1
P0A7M2	1	1	49.1	0.00102909	0.00177853	762.152	0.99799	9058		50S ribosomal protein L28 OS=Escherichia coli (strain K12) GN=rpmB PE=1 SV=2	74872	100730	146807	41600.6	91002.4	22191.4
P68679	2	2	82.56	4.60743e-05	0.000332991	28.1637	1	8552		30S ribosomal protein S21 OS=Escherichia coli (strain K12) GN=rpsU PE=1 SV=2	114936	86242	110663	51132.6	90743.3	14638.2
P0AC44	1	1	77.49	0.000651714	0.00126369	48.0872	0.999506	12859		Succinate dehydrogenase hydrophobic membrane anchor subunit OS=Escherichia coli (strain K12) GN=sdhD PE=1 SV=1	108108	60686.6	145351	23512.8	84414.7	26687.5
P02358	2	2	115.97	0.000153387	0.000609711	11.2847	0.999999	15694		30S ribosomal protein S6 OS=Escherichia coli (strain K12) GN=rpsF PE=1 SV=1	121471	81557.6	84719.4	44620.6	83092.3	15700.4
P0A9B2	2	1	50.27	0.165024	0.179718	4.37332	0.266431	35681		Glyceraldehyde-3-phosphate dehydrogenase A OS=Escherichia coli (strain K12) GN=gapA PE=1 SV=2	32772.6	29257.2	17413.5	252156	82899.8	56514.3
P0A7U3	1	1	25.9	0.236794	0.251002	1.39317	0.199316	10424		30S ribosomal protein S19 OS=Escherichia coli (strain K12) GN=rpsS PE=1 SV=2	117316	67709.7	56842.2	85686	81888.6	13222.2
P0A7K6	2	2	66.03	0.0494541	0.0573957	2.82777	0.539136	13125		50S ribosomal protein L19 OS=Escherichia coli (strain K12) GN=rplS PE=1 SV=2	105250	90071	97775.6	25892.4	79747.3	18217.1
P11557	1	1	27.48	0.000685349	0.0013001	208.418	0.999416	46134		Protein damX OS=Escherichia coli (strain K12) GN=damX PE=1 SV=2	118460	90002.1	95864.8	14114.4	79610.2	22677.4
P76576	1	1	33.08	0.0027939	0.00400207	2.97054	0.979585	22162		UPF0070 protein yfgM OS=Escherichia coli (strain K12) GN=yfgM PE=3 SV=1	91021.5	79166.7	105918	41088	79298.5	13862.6
P02925	1	1	36.44	0.143525	0.158476	1.92868	0.294742	30931		D-ribose-binding periplasmic protein OS=Escherichia coli (strain K12) GN=rbsB PE=1 SV=1	106389	75714.2	92303.7	28018	75606.3	17056.4
P0AE06	1	1	72.24	0.000246023	0.000735184	34.9357	0.99999	42228		Acriflavine resistance protein A OS=Escherichia coli (strain K12) GN=acrA PE=1 SV=1	93779.3	105431	57090.6	33245.4	72386.6	16622.2
P76506	1	1	39.74	0.000165919	0.000642368	40.9596	0.999999	28081		Probable phospholipid-binding lipoprotein mlaA OS=Escherichia coli (strain K12) GN=mlaA PE=1 SV=1	86392.8	66083.8	74564	41893.4	67233.5	9417.44
P0A6U8	1	1	22.01	0.00592566	0.00772279	125.647	0.930841	52960		Glycogen synthase OS=Escherichia coli (strain K12) GN=glgA PE=1 SV=1	80613.4	70284.6	84557.8	30562.8	66504.7	12352.7
P0AAS0	1	1	61.25	0.00141708	0.00227592	19.8621	0.995323	18313		Inner membrane protein ylaC OS=Escherichia coli (strain K12) GN=ylaC PE=1 SV=2	54835	94821	59462.2	48468.6	64396.7	10388.8
D0KZ87	1	1	35.57	0.00428696	0.0090399	4.14242	0.957161	8871	CsoS4B	D0KZ87_HALNC Carboxysome peptide B OS=Halothiobacillus neapolitanus (strain ATCC 23641 / c2) GN=Hneap_0917 PE=4 SV=1	62517.2	131158	25738.4	34404.1	63454.4	23893.9
P0AB12	1	1	53.82	0.00353914	0.00485106	379.704	0.96876	16436		Inner membrane protein yccF OS=Escherichia coli (strain K12) GN=yccF PE=1 SV=1	64224.4	61881	95123.2	28448.1	62419.2	13623.3
P0ABN5	1	1	56.43	0.0205882	0.0247994	51.3349	0.739334	46006		Anaerobic C4-dicarboxylate transporter DcuA OS=Escherichia coli (strain K12) GN=dcuA PE=1 SV=1	67378.6	51714.9	73033.5	48166.6	60073.4	6006.72
P0A7J3	1	1	50.9	0.00491063	0.00656126	4.82355	0.947207	17757		50S ribosomal protein L10 OS=Escherichia coli (strain K12) GN=rplJ PE=1 SV=2	68075	69012	75791.3	26558.9	59859.3	11232.5
P69054	1	1	28.33	0.00787379	0.0100155	35.1337	0.899919	14290		Succinate dehydrogenase cytochrome b556 subunit OS=Escherichia coli (strain K12) GN=sdhC PE=1 SV=1	20105.2	75491.6	134491	6442.01	59132.5	29220.3
P08194	1	1	43.34	0.000352685	0.000885979	16.3145	0.999951	50676		Glycerol-3-phosphate transporter OS=Escherichia coli (strain K12) GN=glpT PE=1 SV=1	67368.9	55838.5	76863.3	24858	56232.2	11307
P0AG44	1	1	47.33	0.00144798	0.00230229	5.53171	0.995068	14413		50S ribosomal protein L17 OS=Escherichia coli (strain K12) GN=rplQ PE=1 SV=1	76238.8	48480	62126.3	25806.2	53162.8	10736.1
P0AG67	2	2	54.6	0.149168	0.16357	1.98477	0.286799	61235		30S ribosomal protein S1 OS=Escherichia coli (strain K12) GN=rpsA PE=1 SV=1	79857.2	55873.8	59297.1	15146.4	52543.6	13544
P15877	2	2	73.95	0.06036	0.0690449	24.0417	0.491293	87091		Quinoprotein glucose dehydrogenase OS=Escherichia coli (strain K12) GN=gcd PE=1 SV=3	70584.5	32429.8	92020.8	12516.6	51887.9	18002.1
P75818	1	1	40.51	0.000862311	0.00157595	4.922	0.998798	19208		Uncharacterized lipoprotein ybjP OS=Escherichia coli (strain K12) GN=ybjP PE=1 SV=1	55486.7	66297.2	51820.1	27303.2	50226.8	8235.86
P0ABC9	1	1	24.87	0.000319614	0.000846978	6.54514	0.999968	75964		High-affinity choline transport protein OS=Escherichia coli (strain K12) GN=betT PE=2 SV=1	56778.1	42528.5	64793.7	31373	48868.3	7430.02
P0AB67	1	1	31.98	0.00679482	0.00878354	9.4495	0.916905	48806		NAD(P) transhydrogenase subunit beta OS=Escherichia coli (strain K12) GN=pntB PE=1 SV=1	62983.1	57071.7	60964.8	12530.4	48387.5	12015.1
P65294	1	1	50.6	0.000201178	0.000695376	6.07396	0.999997	7929		Uncharacterized lipoprotein ygdR OS=Escherichia coli (strain K12) GN=ygdR PE=1 SV=1	57260.4	52455.9	52975.9	26672.8	47341.3	6973.07
P0A870	1	1	40.56	0.377329	0.391318	1.4272	0.127627	35368		Transaldolase B OS=Escherichia coli (strain K12) GN=talB PE=1 SV=2	65661.7	62426.1	36845.4	22124	46764.3	10440
P06996	1	1	25.87	0.000318228	0.000846978	4.72177	0.999969	40343		Outer membrane protein C OS=Escherichia coli (strain K12) GN=ompC PE=1 SV=1	51436	39194.8	60386.1	31814.3	45707.8	6348.97
P61175	1	1	40.31	2.68829e-05	0.000251434	133.288	1	12219		50S ribosomal protein L22 OS=Escherichia coli (strain K12) GN=rplV PE=1 SV=1	48972.8	51482.3	51403.9	22864.2	43680.8	6963.28
P46130	1	1	26.44	0.000546889	0.00111259	4.75922	0.999731	46225		Putative acyl-CoA thioester hydrolase ybhC OS=Escherichia coli (strain K12) GN=ybhC PE=1 SV=2	52205.6	42200.6	50421.9	29357.3	43546.4	5207.34
P09323	2	2	49.43	0.00961493	0.0120376	5.11018	0.873546	68588		PTS system N-acetylglucosamine-specific EIICBA component OS=Escherichia coli (strain K12) GN=nagE PE=4 SV=1	66345	34217.7	48471.3	17078.4	41528.1	10469.5
P0A7W7	1	1	28.64	0.000552799	0.00111259	57.8605	0.99972	14175		30S ribosomal protein S8 OS=Escherichia coli (strain K12) GN=rpsH PE=1 SV=2	57917.2	47599	37870.7	14583.2	39492.5	9256.93
P0ADZ0	1	1	33.23	0.000238322	0.000728714	78.4375	0.999992	11192		50S ribosomal protein L23 OS=Escherichia coli (strain K12) GN=rplW PE=1 SV=1	52420.1	39773.8	52700.6	10305.6	38800	9964.98
P25553	1	1	52.44	0.198079	0.211373	1.47329	0.231334	52411		Lactaldehyde dehydrogenase OS=Escherichia coli (strain K12) GN=aldA PE=1 SV=2	37116.3	42394.4	41242	17387.5	34535	5827.04
P64585	1	1	25.26	0.0328182	0.0386525	14.209	0.636359	15137		Inner membrane protein yqjE OS=Escherichia coli (strain K12) GN=yqjE PE=1 SV=1	52728.6	32446.6	39341	12014.2	34132.6	8490.21
P69805	1	1	36.04	0.000469948	0.00100975	1033.72	0.999846	31107		Mannose permease IID component OS=Escherichia coli (strain K12) GN=manZ PE=1 SV=2	32641.6	24356.4	64669.6	10874.4	33135.5	11428.3
P0ADZ4	1	1	30.5	0.00172448	0.00266206	8.06081	0.992532	10263		30S ribosomal protein S15 OS=Escherichia coli (strain K12) GN=rpsO PE=1 SV=2	33041.1	42855	33239	20133.4	32317.1	4662.48
P60752	1	1	42.16	1.62909e-05	0.000235477	40.0087	1	64534		Lipid A export ATP-binding/permease protein MsbA OS=Escherichia coli (strain K12) GN=msbA PE=1 SV=1	35556.9	33586.3	44085.1	15755.3	32245.9	5950.26
P0AFD4	1	1	28.9	0.00101034	0.00176531	26.1138	0.998092	36366		NADH-quinone oxidoreductase subunit H OS=Escherichia coli (strain K12) GN=nuoH PE=1 SV=1	40145.7	35434.7	45298.8	6695.5	31893.7	8637.52
P0AEU7	1	1	21.75	0.036924	0.0431685	8.8646	0.608796	17677		Chaperone protein skp OS=Escherichia coli (strain K12) GN=skp PE=1 SV=1	4141.44	35747.2	65243.5	17194.5	30581.6	13249
P0A7R9	1	1	41.52	0.000255773	0.000739417	9.29903	0.999988	13950		30S ribosomal protein S11 OS=Escherichia coli (strain K12) GN=rpsK PE=1 SV=2	35947.7	29719	36772	15684.5	29530.8	4876.54
P0AFC7	1	1	33.29	0.00137173	0.00227592	29.6845	0.995688	25324		NADH-quinone oxidoreductase subunit B OS=Escherichia coli (strain K12) GN=nuoB PE=1 SV=1	32944.1	26994.6	38039.3	12678.5	27664.1	5481.33
P0A6E6	1	1	42.45	0.00193957	0.0029653	31.9383	0.990283	15059		ATP synthase epsilon chain OS=Escherichia coli (strain K12) GN=atpC PE=1 SV=2	7416.05	38030.3	53156.7	6711.57	26328.6	11544.1
P23845	2	2	91.77	0.000875694	0.00158222	10.7652	0.998741	52640		Sulfate adenylyltransferase subunit 1 OS=Escherichia coli (strain K12) GN=cysN PE=1 SV=1	55875.6	24094.6	12800.4	12323.1	26273.4	10235.4
P23930	1	1	23.14	0.00220087	0.0033013	4.56647	0.987277	57200		Apolipoprotein N-acyltransferase OS=Escherichia coli (strain K12) GN=lnt PE=1 SV=1	35521.4	24843.1	26184.4	10574.3	24280.8	5149.09
P0AEB2	1	1	28.34	0.00141073	0.00227592	6.42561	0.995375	44530		D-alanyl-D-alanine carboxypeptidase dacA OS=Escherichia coli (strain K12) GN=dacA PE=1 SV=1	26347.6	19535.9	25154	11031.2	20517.2	3493.34
P02931	2	1	76.28	0.0170055	0.0207991	62.4623	0.777634	39309		Outer membrane protein F OS=Escherichia coli (strain K12) GN=ompF PE=1 SV=1	21558.8	18136.1	26999.8	13589.4	20071	2828.08
P0A705	1	1	31.62	0.0224955	0.0268931	4.6552	0.72071	97461		Translation initiation factor IF-2 OS=Escherichia coli (strain K12) GN=infB PE=1 SV=1	22053.1	15146.2	19794.4	8460.43	16363.5	3001.16
P0AFJ7	1	1	27.1	0.0189744	0.02303	60.9018	0.756018	53468		Low-affinity inorganic phosphate transporter 1 OS=Escherichia coli (strain K12) GN=pitA PE=1 SV=1	1987.49	17971.2	36833.5	6787.21	15894.9	7741.14
P0A6F5	1	1	21.25	0.0559304	0.0644416	1.98742	0.509574	57464		60 kDa chaperonin OS=Escherichia coli (strain K12) GN=groL PE=1 SV=2	20772.5	17109.8	18602.8	7092.4	15894.4	3028.8
P0AFC3	1	1	39.64	0.469668	0.4787	1.90152	0.100478	16561		NADH-quinone oxidoreductase subunit A OS=Escherichia coli (strain K12) GN=nuoA PE=3 SV=1	0	3046.27	34692.8	3846.43	10396.4	8141.07
